# Supplementary material for: Efficacy of PI3K/AKT/mTOR pathway inhibitors for the treatment of advanced solid cancers: A literature-based meta-analysis of 46 randomised control trials
Source: PLoS One. 2018 Feb 6;13(2):e0192464. doi: 10.1371/journal.pone.0192464 (PMC5800666; doi:10.1371/journal.pone.0192464)
Supplement: S2 Table — Abbreviation: NR: not reported; NA: not available; PFS: progression-free survival; OS: overall survival; IFN: interferon; ORR: objective response rate; TTP: time to progression; CBR: clinical benefit rate; DCR: Disease control rate; EGFR: epidermal growth factor receptor; VEGFR: vascular endothelial growth factor receptor; mTORC1: mammalian target of rapamycin complex 1. * Reported a different trial by the previous author in the same year. # Reported more than one comparation in a trial. Lowercase letter a, b,c means different trial arm in the same study. (XLS) [file pone.0192464.s003.xls]

## Sheet: 工作表 1
Study	Tumor type	Specific protocol	Tumor type	Experimental arm Median PFS months (95% CI)	Control arm Median PFS months (95% CI)	HR (95% CI)	Experimental arm Median OS months (95% CI)	Control arm Median OS months (95% CI)	HR (95% CI)	ORR Experimental arm (objective response patients/eligible patints)	ORR Control arm (objective response patients/eligible patints)
Andre （BOLERO-3）	Trastuzumab-resistant, HER2-positive, advanced breast cancer	Vinorelbine (25 mg/m2) and trastuzumab (2 mg/kg after a 4 mg/kg loading dose on day 1 of cycle one ) were administered weekly in 3-week cycles with 5 mg/day of oral everolimus or matching placebo	Breast cancer	7.00 (6.74-8.18)	5.78 (5.49-6.90)	0.78 (0.65-0.95)	NR	NR	NR	116/284	106/285
Bachelot (GINECO)	HER2 negative metastatic breast cancer with prior exposure to Aromatase	Receive tamoxifen 20 mg/d or tamoxifen 20 mg/d plus everolimus 10 mg/d.	Breast cancer	8.6 (5.9-13.9)	4.5 (3.6-8.7)	0.54 (0.36-0.81)	NR	NR	0.45 (0.24-0.81)	5/54	5/57
Baselga （BOLERO-2)	Postmenopausal Hormone- Receptor–Positive Advanced Breast Cancer	Oral everolimus or matching placebo (at a dose of 10 mg daily), in conjunction with exemestane (25 mg daily).	Breast cancer	6.9 (6.4-8.1)	2.8 (2.8-4.1)	0.43 (0.35-0.54)	31.0 (28-34.6)	26.6 (22.6-33.1)	0.89 (0.73-1.10)	46/ 485	1/239
Baselga （BELLE-2）	Hormone receptor-positive, HER2-negative, advanced breast cancer	All patients received intramuscular fulvestrant 500 mg on days 1 and 15 of cycle 1, and on day 1 of subsequent 28-day cycles. Patients were then randomly assigned (1:1) on day 15 of cycle 1 to receive continuation of fulvestrant at the same dose and schedule (500 mg on day 1 of each cycle) plus either oral buparlisib (100 mg once daily, starting from day 15 of cycle 1) or matching placebo, starti…	Breast cancer	6.9 (6.8-7.8)	5.0 (4.0-5.2)	0.78 (0.67-0.89)	NR	NR	NR	68/576	44/571
Baselga*	Estrogen receptor- positive breast cancer	Patients received oral ridaforolimus 30 mg administered on days 1–5, 8–12, 15–19, and 22–26 (once daily [qd] 9 5 days/week) plus intravenous dalotuzumab 10 mg/kg/week on days 1, 8, 15, and 22 or exemestane 25 mg/day orally	Breast cancer	5.3 (NR)	6 (NR)	1.0 (0.46-2.19)	24.7 (NR)	24.9 (NR)	1.28 (0.65-2.49)	2/29	1/33
Hurvitz (BOLERO-1)	HER2-positive advanced breast cancer	Everolimus or matching placebo was self-administered by patients as 10 mg per day orally. Trastuzumab was given intravenously at 4mg/kg loading dose on day1 with subsequent weekly doses of 2 mg/kg of each 4-week cycle. Paclitaxel was given intravenously at a doseof80mg/m2ondays1,8,and15ofeach4week cycle.	Breast cancer	14.95 (14.55-17.91)	14.49 (12.29-17.08)	0.89 (0.73-1.08)	NR	NR	NR	322/480	165/239
Kim (LOTUS)	Metastatic triple-negative breast cancer	Intravenous paclitaxel 80 mg/m2 on days 1, 8, and 15 of each 28-day cycle in combination with either oral ipatasertib 400 mg/day or placebo, administered on days 1–21 of each 28-day cycle.	Breast cancer	6.2 (3.8-9.0)	4.9 (3.6-5.4)	0.60 (0.37-0.98)	NR	NR	NR	25/62	20/62
Krop (FERGI)	Oestrogen receptor-positive, aromatase inhibitor- resistant, advanced or metastatic breast cancer	Patients received 28 day cycles of 500 mg intramuscular fulvestrant on day 1 and day 15 of cycle 1 and day 1 of subsequent cycles, with daily 340 mg oral pictilisib or placebo starting on day 15 of cycle 1.	Breast cancer	6.6 (3.9-9.8)	5.1 (3.6-7.3)	0.74 (0.52-1.06)	NR	NR	NR	7/89	5/79
Martin (BELLE-4)	HER2– advanced breast cancer	Received oral buparlisib (100 mg/day) or placebo in combination with intravenous paclitaxel (80 mg/m2/week) in 28-day treatment cycles	Breast cancer	8.0 (7.2-9.2)	9.2 (7.3-11.0)	1.18 (0.82-1.68)	NR	NR	NR	38/168	46/170
Vuylsteke (PEGGY)	HER2-negative, hormone receptor-positiveocally recurrent or metastatic breast cancer	Patients received 28-day cycles of intravenous paclitaxel (90 mg/m2 weekly for 3 of every 4 weeks each cycle) with either 260 mg pictilisib given orally ( pictilisib arm) or placebo ( placebo arm) daily on days 1–5 every week	Breast cancer	8.2 (NR)	7.8 (NR)	0.95 (0.62-1.46)	NR	NR	NR	20/91	18/92
Wolff (HORIZON)	Postmenopausal Women With Locally Advanced or Metastatic Breast Cancer	letrozole 2.5 mg once daily continuously plus oral temsirolimus 30 mg or placebo once daily for 5 days every 2 weeks.	Breast cancer	8.9 (7.4-9.6)	9 (7.2-9.4)	0.90 (0.76-1.07)	NE	NE	0.89 (0.65-1.23)	151/555	149/555
Yardley	Metastatic HER2-negative breast cancer	Paclitaxel 90 mg/m2 was administered as a 1-hour intravenous (IV) infusion on days 1, 8, and 15 of each 28-day cycle, Bevacizumab 10 mg/kg was administered by IV infusion on days 1 and 15. Patients were instructed to take everolimus 10 mg or placebo once daily continuously.	Breast cancer	9.1 (6.8-10.8)	7.1 (5.6-10.8)	0.97 (0.60-1.55)	17.5 (14.9-23.9)	19.6 (14.0-27.2)	1.25 (0.76-2.04)	35/56	32/57
Armstrong (ASPEN)	Metastatic non-clear-cell renal cell carcinoma	Receive either sunitinib malate (50 mg once daily, for treatment cycles of 4 weeks on treatment and 2 weeks off treatment) or everolimus (orally at 10 mg once daily)	Renal cell cancer	5.6 (5.5-6.0)	8.3 (5.8-11.4)	1.4 80%CI (1.03-1.92)	13.2 (9.7-37.9)	31.5 (14.8-37.9)	1.12 (0.7-2.1)	5/57	9/51
Choueiri (METEOR)	Advanced renal cell carcinoma	Receive either cabozantinib (orally once a day at 60 mg ) or everolimus (orally once a day at 10 mg)	Renal cell cancer	3.9 (3.7-5.1)	7.4 (6.6-9.1)	0.51 (0.41-0.62)	16.5 (14.7-18.8)	21.4 (18.7-NR)	0.66 (0.53-0.83)	11/328	57/330
Cirkel (ROPETAR)	Metastatic Clear Cell Renal Cell Cancer	In the rotating arm, patients received continuous rotating treatment with 8 weeks of pazopanib 800 mg/d followed by 8 weeks of everolimus 10 mg/d until disease progression (PD); In the control arm patients received first- line treatment with pazopanib 800 mg/d until PD	Renal cell cancer	7.4 (5.6-18.4)	9.4 (6.6-11.9)	0.81 (0.50-1.31)	NR	NR	NR	NR	NR
Dutcher#a; b	Advanced clear cell renal cell carcinoma (a) Advanced no clear cell renal cell carcinoma (b)	The interferon group received interferon alfa-2a at a starting dose of 3 million units (MU) admin- istered subcutaneously three times per week for the first week. This was raised to 9 MU three times per week for the second week and to 18 MU three times per week for week 3 and onward, as tolerated. The temsirolimus group received 25 mg of temsirolimus in a weekly	Renal cell cancer	(a) 5.5 (3.8-7.1) (b) 7.0 (3.9-8.9)	(a) 3.7 (2.5-4.6) (b) 1.8 (1.6-2.1)	(a) 0.76 (0.60-0.97) (b) 0.38 (0.23-0.62)	(a) 10.7 (8.5-13.0) (b) 11.6 (8.9-14.5)	(a) 8.2 (6.6-10.4) (b) 4.3 (3.2-7.3)	(a) 0.82 (0.64-1.06) (b) 0.49 (0.29-0.85)	(a) 16/169 (b) 2/37	(a) 13/170 (b) 3/36
Flaherty#a; b; c (ECOG2804)	Advanced Renal Cell Carcinoma	Bevacizumab plus temsirolimus; bevacizumab alone ; bevacizumab plus sorafenib sorafenib plus temsirolimus; bevacizumab plus sorafenib	Renal cell cancer	NR	NR	(a) 1.01 (0.77-1.33) (b) 1.20 (0.87-1.66) (c)1.35 (0.98-1.86)	NR	NR	NR	(a) 25/79 (b) 25/79 (c) 17/84	(a) 11/83 (b) 25/82 (c) 25/82
Hudes#a; b	Advanced Renal-Cell Carcinoma	The interferon group received interferon alfa-2a at a starting dose of 3 million U given subcutaneously three times per week for the first week. The combination-therapy group received 15 mg of temsirolimus in a 30-minute infusion weekly plus interferon at a starting dose of 3 million U three times per week for week 1 and 6 million U subcutane- ously three times per week.	Renal cell cancer	combination: 3.7 (2.9-4.4) temsirolimus: 3.8 (3.6-5.2)	interferon: 1.9 (1.9-2.2)	(a) 0.679(0.55-0.81) (b) 0.78 (0.64-0.95)	combination: 8.4 (6.6-10.3) temsirolimus: 10.9 (8.6-12.7)	interferon: 7.3 (6.1-8.8)	(b) 0.96 (0.76-1.20)	(a) 18/209 (b) 17/210	(a) 10/207 (b) 10/207
Hutson	Metastatic Renal Cell Carcinoma after Sunitinb	Receive intravenous (IV) temsirolimus 25 mg once weekly or oral sorafenib 400 mg twice per day.	Renal cell cancer	4.3 (4.0-5.4)	3.9 (2.8-4.2)	0.87 (0.71-1.07)	12.3 (10.1-14.8)	16.6 (13.6-18.7)	1.31 (1.05-1.63)	20/259	20/253
Motzer (RECORD-1)	Advanced renal cell carcinoma	Patients received either continuous treatment with oral everolimus 10 mg once daily or placebo	Renal cell cancer	4.9 (4.0-5.5)	1.9 (1.8-1.9)	0.33 (0.25-0.43)	14.8 (NR)	14.4 (NR)	0.87 (0.65-1.15)	5/274	0/137
Motzer (RECORD-3)	Metastatic Renal Cell Carcinoma	The everolimus dosage was 10 mg daily continually, and the sunitinib dosage was 50 mg daily in a schedule of 4 weeks on followed by 2 weeks off	Renal cell cancer	7.9 (NR)	10.7 (NR)	1.4 (1.2-1.8)	NR	NR	NR	19/238	62/233
Motzer	Dvanced or metastatic renal-cell carcinoma	Nivolumab was administered at a dose of 3 mg per kilogram of body weight as a 60-minute intravenous infusion every 2 weeks. Everolimus was administered orally as a daily dose of 10 mg.	Renal cell cancer	4.4 (3.7-5.5)	4.6 (3.7-5.4)	1.14 (0.97-1.33)	19.6 (17.6-23.1)	25.0 (21.8-NR)	1.37 (1.08-1.75)	11/215	46/8183
Negrier (TORAVA)	Metastatic renal cell carcinoma	Received intravenous temsirolimus 25 mg weekly and intravenous bevacizumab 10 mg/kg every 2 weeks or intravenous bevacizumab and subcutaneous interferon alfa, at doses previously reported (10 mg/kg every 2 weeks for bevacizumab and 9 mIU three times per week for interferon alfa)	Renal cell cancer	8.2 (7-9.6)	16.8 (6-26.0)	1.71 (1.10-2.66)	NR	NR	NR	24/88	17/40
Rini (INTORACT)	Metastatic renal cell carcinoma	Receive either intravenous (IV) temsirolimus (25 mg weekly) plus bevacizumab (10 mg/kg IV every 2 weeks) or IFN (9 million U [MIU] subcutaneously thrice weekly) plus bevacizumab (10 mg/kg IV every 2 weeks).	Renal cell cancer	9.1 (8.1-10.2)	9.3 (9.0-11.2)	1.1 (1.0-1.4)	25.8 (21.1-30.7)	25.5 (22.4-30.8)	1.0 (0.9-1.3)	108/400	107/391
Tannir	Metastatic Non–Clear Cell Renal Cell Carcinoma	Received everolimus 10 mg/d orally or sunitinib 50 mg/d orally for 4 wk on and 2 wk off	Renal cell cancer	4.1 (2.7-10.5)	6.1 (4.2-9.4)	1.04 (0.62-1.74)	NR	NR	NR	1/35	3/33
Besse	Advanced non-small-cell lung cancer	Everolimus 5 mg/day plus erlotinib 150 mg/day or erlotinib 150 mg/day alone.	Lung cancer	2.9 (2.4-3.9)	2.0 (1.1-2.8)	0.779 (0.51-1.17)	9.1 (7.5-11.1)	9.7 (6.9-13.7)	1.289 (0.69-2.37)	8/66	7/67
Levy	Relapsed or Metastatic Non–Small-Cell Lung Cancer	PX-866 8mg by mouth daily with docetaxel 75 mg/m2 intravenous once every 21 days or docetaxel 75 mg/m2 intravenous once every 21 days alone	Lung cancer	2.0 (1.6-2.9)	2.9 (1.6-4.8)	1.46 (0.88-2.42)	7.9 (4.5-11.1)	9.4 (6.1-NE)	1.51 (0.82-2.79)	3/48	0/47
Papadimitrakopoulou (BATTLE-2)	Previously Treated Patients With Advanced Non–Small-Cell Lung Cancer	Erlotinib 150 mg once per day; arm 2, erlotinib 150 mg once per day and the AKT inhibitor MK-2206 135 mg once per week	Lung cancer	2.5 (1.9-3.5)	1.8 (1.6-3.5)	0.56 (0.33-0.96)	8.2 (4.3-10.3)	7.6 (5.8-21.8)	1.25 (0.69-2.26)	0/42	0/22
Socinski (TAX 326)	Stage IIIB/IV Non-small Cell Lung Cancer	Receiving PCbE or PCb, pemetrexed was administered at 500 mg/m2 over 10 minutes and followed by carboplatin at an area under the concentra- tion curve (AUC) of 6 mg/ml/min on day 1 every 3 weeks for six cycles. For patients receiving PCbE, enzastaurin was given as a loading dose of 1125 mg (three 125 mg tablets three times) or 1200 mg (four 100 mg tablets three times) one week before chemotherapy…	Lung cancer	4.6 (3.2-6.7)	6.0 (4.6-6.5)	1.07 (0.77-1.49)	7.2 (5.7-11.2)	12.7 (9.3-17.0)	1.44 (1.01-2.04)	9/66	16/72
Zhu (EVOLVE-1)	Advanced Hepatocellular Carcinoma After Failure of Sorafenib	Received everolimus, 7.5 mg, once daily or matching placebo, both with best supportive care	Liver cancer	3.0 (2.8-4.0)	2.6 (1.5-2.8)	0.93 (0.75-1.15)	7.6 (6.7-8.7)	7.3 (6.3-8.7)	1.05 (0.86-1.27)	8/362	3/184
Bendell	Metastatic Colorectal Cancer	Capecitabine (825 mg/m2 orally twice daily, days 1 to 14 of a 21-day cycle)—at the discretion of the treating investigator. Within each chemotherapy arm, patients were randomly assigned in a double-blind 1:1 ratio to also receive either perifosine (50 mg orally once per day) or placebo.	Colorectal Cancer	6.9 (3.0-12.0)	2.5 (1.7-3.3)	0.254 (0.12-0.56)	17.7 (8.5-24.6)	7.6 (5.0-16.3)	0.370 (0.18-0.76)	4/20	1/18
Bowles	Metastatic colorectal carcinoma	Cetuximab weekly starting at a 400mg/m2 IV loading dose and then 250mg/m2 with or without PX-866 8mg orally daily	Colorectal Cancer	2.0 (1.6-3.4)	3.4 (1.9-4.8)	1.112 (0.69-1.78)	8.9 (5.9-12.4)	11.1 (7.3-14.1)	1.299 (0.77-2.19)	1/42	3/38
Ohtsu (GRANITE-1)	Previously Treated Advanced Gastric Cancer	Oral everolimus 10 mg/d or matching placebo. All patients received best supportive care (BSC)	Gastric cancer	1.7 (1.5-1.9)	1.4 (1.4-1.5)	0.66 (0.56-0.78)	5.4 (4.8-6.0)	4.3 (3.8-5.5)	0.90 (0.75-1.08)	20/439	5/217
Jimeno	Relapsed or metastatic head and neck squamous cell cancer	Cetuximab weekly starting at a 400 mg/m2 i.v. loading dose and then 250 mg/m2 with or without PX-866 8 mg p.o. daily, a cycle of 21 days.	Head and neck squamous cell cancer	2.7 (1.4-3.1)	2.7 (1.5-3.5)	0.99 (0.62-1.59)	7.0 (5.0-9.3)	8.5 (4.9-NR)	1.03 (0.58-1.84)	4/42	3/41
Jimeno	Relapsed or metastatic head and neck squamous cell cancer	Patients were randomized to docetaxel 75 mg/m2 IV once every 21 days with or without PX-866 8 mg by mouth daily	Head and neck squamous cell cancer	3.1 (1.5-4.0)	2.7 (1.6-3.2)	0.95 (0.57-1.58)	8.8 (4.2-12.8)	6.5 (4.0-NR)	0.868 (0.49-1.53)	6/42	2/43
Soulieres (BERIL-1)	Recurrent or metastatic squamous cell carcinoma of the head and neck	Received oral buparlisib or placebo (continuous dosing with 100 mg once daily starting on day 1) plus intravenous paclitaxel (80 mg/m2 on days 1, 8, 15, and 22) in 28 day treatment cycles.	Head and neck squamous cell cancer	4.6 (3.5-5.3)	3.5 (2.2-3.7)	0.65 (0.45-0.95)	10.4 (7.3-12.8)	6.5 (5.3-8.8)	0.72 (0.49-1.04)	31/79	11/79
Rachards	Locally advanced or metastatic pancreatic cancer	Enzastaurin 500 mg PO daily with a loading dose (1200 mg on Day 1 of Cycle 1 only) and gemcitabine 1000 mg/m2 IV over 30 min on Days 1, 8, and 15 of each 28-day cycle	Pancreatic cancer	3.4 (2.4-4.0)	3.0 (1.9-4.5)	0.979 (0.68-1.41)	5.6 (4.2-6.9)	5.1 (3.6-8.1)	0.984 (0.67-1.44)	7/86	2/44
Pavel (RADIANT-2)	Advanced neuroendocrine tumours	Receive treatment with 10 mg oral everolimus once daily or matching placebo, both in conjunction with intra- muscular 30 mg octreotide LAR every 28 days	Neuroendocrine tumours	16.4 (13.7-21.2)	11.3 (8.4-14.6)	0.78 (0.62-0.98)	NR	NR	1.22 (0.91-1.62)	5/216	4/213
Yao (RADIANT-3)	Advanced Pancreatic Neuroendocrine Tumors	Oral everolimus, at a dose of 10 mg once daily, or matching placebo, both in conjunc- tion with best supportive care	Neuroendocrine tumours	11.4 (10.8-14.8)	5.4 (4.3-5.6)	0.34 (0.26-0.44)	NR	NR	1.05 (0.71-1.55)	10/207	4/203
Yao (RADIANT-3)	Advanced pancreatic neuroendocrine tumors in china patients with advanced PNETs	Roral treatment of everolimus at 10 mg/day (n = 44), or matching placebo.	Neuroendocrine tumours	15.47 (10.52-26.37)	4.29 (2.22-10.75)	0.27 (0.13-0.59)	NR	NR	0.92 (0.31-2.67)	2/44	1/35
Yao (RADIANT-4)	Advanced, non-functional neuroendocrine tumours of the lung or gastrointestinal tract	Receive oral everolimus at a dose of 10mg per day or identical placebo, both with best supportive care.	Neuroendocrine tumours	11.0 (9.2-13.3)	3.9 (3.6-7.4)	0.48 (0.35-0.67)	23.7 (17.6-27.3)	16.5 (9.0-21.0)	0.64 (0.40-1.05)	4/205	1/97
Eroglu	Soft-tissue sarcomas with metastatic (de novo or recurrent) or locally advanced, unresectable disease	The starting dose of selumetinib arm was 75 mg p.o. bid (Arm A), and selumetinib 50 mg bid when combined with temsirolimus at 25 mg i.v. weekly	Sarcoma	2.1 (1.8-3.7)	1.9 (1.8-2.5)	1.09 (0.63-1.85)	NR	NR	NR	0/35	2/34
Demetri	Metastatic sarcomas in patients after benefit from prior chemotherapy	Received redaforolimus or placebo	Sarcoma	5.6 (4.42-5.85)	3.68 (3.23-3.78)	0.69 (0.58-0.81)	22.65 (20.0-25.58)	21.33 (19.08-23.18)	0.93 (0.78-1.12)	NR	NR
Oza	Unresectable stage III or IVa, metastatic (stage IVb), or recurrent histologically confirmed endometrial cancer	Ridaforolimus was administered at a dose of 40 mg per day as oral tablets once daily for 5 consecutive days followed by a 2-day dosing holiday each week. Patients randomly assigned to the control group received progestin (oral medroxyprogesterone tablets 200 mg per day or oral megestrol tablets 160 mg per day); those who were enrolled later instead received chemotherapy of the investigator’s choi…	Endometrial cancer	3.6 (2.7-7.3)	1.9 (1.9-2.3)	0.53 (0.31-0.90)	10.0 (8.1-12.4)	9.6 (7.5-12.2)	1.06 (0.7-1.59)	4/48	2/47
Wick (EORTC 26082)	Glioblastoma without MGMT promoter hypermethylation	Received either standard chemoradiotherapy (TMA/RT-TMZ), or standard fractionated RT with concomitant temsirolimus (25 mg i.v. weekly beginning at day -7 from the start of radiotherapy.	Glioblastoma	5.36 (3.71-6.14)	5.95 (3.25-8.02)	1.26 (0.86-1.86)	14.78 (13.27-16.39)	16.03 (13.83-18.20)	1.16 (0.77-1.76)	NR	NR
Margolin (S0438)	Untreated Metastatic Melanoma	Received daily oral sorafenib, 400 mg in the morning and 200 mg in the evening continuously, plus oral tipifarnib, 100 mg twice daily with food, 3 consecutive weeks out of every 4-week cycle or receive an H1 blocking antihistamine as premedication for potential temsirolimus-associated infusion reactions	Melanoma	2.1 (1.9-3.3)	1.8 (1.7-1.9)	0.594 (0.394-0.895)	7.0 (5.0-7.0)	7.0 (5.0-11.0)	1.21 (0.796-1.83)	3/63	1/39
